# Supplementary material for: Intact Type I Interferon Production and IRF7 Function in Sooty Mangabeys
Source: PLoS Pathog. 2013 Aug 29;9(8):e1003597. doi: 10.1371/journal.ppat.1003597 (PMC3757038; doi:10.1371/journal.ppat.1003597)
Supplement: Table S2 — GenBank Accession Numbers for IRF7 coding region nucleotide sequences from Sooty Mangabeys in the colony at the Yerkes National Primate Research Center. (XLS) [file ppat.1003597.s007.xls]

## Sheet: seqids
Animal ID	GenBank Accession Number
FHY	JX438320
FUU	JX438321
FZR	JX438322
FAK	JX438323
FFE	JX438324
FIQ	JX438325
FKR	JX438326
FCR	JX438327
FFZ	JX438328
FHS	JX438329
FJL	JX438330
FOH	JX438331
FUO	JX438332
FUR	JX438333
FLH	JX438334
FDO	JX438335
FAA1	JX438336
FAL	JX438337
FAM	JX438338
FAN	JX438339
FAR	JX438340
FAS	JX438341
FAU	JX438342
FAV	JX438343
FAW	JX438344
FAY	JX438345
FAZ	JX438346
FBA1	JX438347
FBL	JX438348
FBN	JX438349
FBQ	JX438350
FBR	JX438351
FBS	JX438352
FBW	JX438353
FBY	JX438354
FBZ	JX438355
FCA1	JX438356
FCS	JX438357
FCT	JX438358
FCY	JX438359
FDN	JX438360
FDS	JX438361
FDU	JX438362
FDV	JX438363
FDY	JX438364
FDZ	JX438365
FEA1	JX438366
FEK	JX438367
FEM	JX438368
FEQ	JX438369
FEV	JX438370
FEZ	JX438371
FFB1	JX438372
FFH	JX438373
FFI	JX438374
FFJ	JX438375
FFM	JX438376
FFQ	JX438377
FFR	JX438378
FFS	JX438379
FFT	JX438380
FFV	JX438381
FGA1	JX438382
FGI	JX438383
FGL	JX438384
FGN	JX438385
FGO	JX438386
FGT	JX438387
FGV	JX438388
FGW	JX438389
FHA1	JX438390
FHQ	JX438391
FHZ	JX438392
FIA1	JX438393
FIY	JX438394
FIZ	JX438395
FJA1	JX438396
FJG	JX438397
FJM	JX438398
FJN	JX438399
FJO	JX438400
FJQ	JX438401
FJT	JX438402
FJV	JX438403
FJY	JX438404
FJZ	JX438405
FKA1	JX438406
FKM	JX438407
FKN	JX438408
FKO	JX438409
FKQ	JX438410
FKW	JX438411
FLA1	JX438412
FLJ	JX438413
FLL	JX438414
FLN	JX438415
FLV	JX438416
FLY	JX438417
FLZ	JX438418
FMO	JX438419
FMQ	JX438420
FMR	JX438421
FMW	JX438422
FMY	JX438423
FMZ	JX438424
FNH	JX438425
FNN	JX438426
FNP	JX438427
FNT	JX438428
FNW	JX438429
FNY	JX438430
FOM	JX438431
FOO	JX438432
FOQ	JX438433
FOS	JX438434
FOT	JX438435
FOU	JX438436
FOZ	JX438437
FPN	JX438438
FPS	JX438439
FPV	JX438440
FPY	JX438441
FPZ	JX438442
FQA1	JX438443
FQP	JX438444
FQU	JX438445
FQY	JX438446
FRC	JX438447
FRG	JX438448
FRN	JX438449
FRU	JX438450
FRW	JX438451
FRZ	JX438452
FSG	JX438453
FSO	JX438454
FSS	JX438455
FSU	JX438456
FSZ	JX438457
FTQ	JX438458
FTR	JX438459
FTS	JX438460
FTV	JX438461
FTY	JX438462
FUP	JX438463
FUQ	JX438464
FUS	JX438465
FUV	JX438466
FUY	JX438467
FVF	JX438468
FVQ	JX438469
FVR	JX438470
FVS	JX438471
FVU	JX438472
FVV	JX438473
FVW	JX438474
FVZ	JX438475
FWJ	JX438476
FWK	JX438477
FWN	JX438478
FWO	JX438479
FWR	JX438480
FWT	JX438481
FWW	JX438482
FYG	JX438483
FYL	JX438484
FYM	JX438485
FYS	JX438486
FYV	JX438487
FYW	JX438488
FYY	JX438489
FYZ	JX438490
FZA1	JX438491
FZK	JX438492
FZL	JX438493
FZP	JX438494
FZS	JX438495
FZT	JX438496
FZZ	JX438497
